# Supplementary material for: 2020 BioImage Analysis Survey: Community experiences and needs for the future
Source: Biol Imaging. 2021 Nov 12;1:e4. doi: 10.1017/S2633903X21000039 (PMC8982832; doi:10.1017/S2633903X21000039)
Supplement: Supplementary file 1 [file blgsup.zip]

Archive with 4 entries (4 files):
- S2633903X21000039sup001.png
- S2633903X21000039sup002.png
- S2633903X21000039sup003.png
- S2633903X21000039sup004.png
